# Supplementary material for: dVGLUT Is a Mediator of Sex Differences in Dopamine Neuron Mitochondrial Function Across Aging and in a Parkinson's Disease Model
Source: Aging Cell. 2025 May 12;24(8):e70096. doi: 10.1111/acel.70096 (PMC12341811; doi:10.1111/acel.70096)
Supplement: Supplementary file 2 — Appendix S1. Supporting Information. [file ACEL-24-e70096-s002.xlsx]

## Sheet: Figure 1
Figure 1C
	VEH	H2O2
	1.31582	1.57142
	1.33306	1.50275
	1.39543	1.33118
	0.807961	1.52154
	1.09091	1.32517
	0.975475	1.21659
	1.02806
	1.43854
	1.31896
Figure 1D
	1.29349	1.83365
	1.14693	1.55924
	1.46248	1.44867
	1.28489	1.52301
	1.53166	1.67909
	1.08862	1.35552
	1.0645
Figure 1F
	H2O2	H2O2 + TEMPOL
	2.03876	2.07534
	2.04591	1.75115
	2.0145	1.72297
	1.93986	1.81312
	1.93424	1.76693
	1.99744	1.70134
	2.04942	1.82609
		1.89487

## Sheet: Figure 2
Figure 2B
	Male	Female
	1.38256	1.20279
	1.18232	1.16735
	1.54619	0.907719
	1.33017	0.904122
	1.51756	1.04835
	1.67847	1.18107
	1.60285	1.4804
Figure 2C
	Male	Female
	1.96174	1.56511
	1.58844	1.30347
	1.95616	1.41501
	1.49282	1.41608
	1.46075	1.39916
	1.70482	1.55409
	1.83101	1.85424
	2.00347
Figure 2D
	Male	Female
	1.85871	1.52885
	1.6433	1.44395
	1.85913	1.53825
	1.52929	1.48705
	1.53819	1.61103
	1.83239	1.68396
	1.94725	1.95805
	2.00039
Figure 2E
	SOG	EB	FSB
	1.38256	1.96174	1.85871
	1.18232	1.58844	1.6433
	1.54619	1.95616	1.85913
	1.33017	1.49282	1.52929
		1.46075	1.53819
	1.51756	1.70482	1.83239
	1.67847	1.83101	1.94725
	1.60285	2.00347	2.00039
Figure 2F
	SOG	EB	FSB
	1.20279	1.56511	1.52885
	1.16735	1.30347	1.44395
	0.907719	1.41501	1.53825
	0.904122	1.41608	1.48705
	1.04835	1.39916	1.61103
	1.18107	1.55409	1.68396
	1.4804	1.85424	1.95805

## Sheet: Figure 3
Figure 3C
	2d	60d
	1.4847	1.01155
	1.44154	1.52366
	1.61497	1.24651
	1.59564	1.14505
	1.50141	1.38181
	0.981065	1.17931
	1.10603	0.903625
	1.31577
Figure 3D
	2d	60d
	1.56042	1.78647
	1.6454	1.76711
	1.27109	1.86697
	1.39659	1.46155
	1.01873	1.9873
	1.47248	1.98261
	1.24173	1.73634
Figure 3E
	2d	60d
	1.53874	2.09146
	1.80962	1.86711
	1.52985	1.92575
	1.51717	1.70717
	1.189	2.02348
	1.61871	2.12037
	1.29115	1.69462
Figure 3F
	2d	60d
	1.28195	1.45262
	1.53646	1.27685
	1.25415	1.28277
	1.55514	1.22301
	1.2462	1.52605
	1.12025	1.31479
	1.03701	1.32259
		0.923689
Figure 3G
	2d	60d
	1.41878	1.90417
	1.57947	2.11678
	1.3508	1.95309
	1.69978	1.50332
	1.19425	1.62496
	1.40245	1.40927
	1.37026	1.62298
		1.51003
Figure 3H
	2d	60d
	1.63907	1.98345
	1.67766	1.95354
	1.46429	2.09677
	1.75399	1.61736
	1.34564	1.73543
	1.58218	1.59936
	1.61603	2.0775
		1.79556

## Sheet: Figure 4
Figure 4D
		Control											dVGLUT RNAi
	VEH	2.01974	2.14312	1.6141	1.93182	1.75638	1.66204			2.0694	2.13648	1.71592	1.605	1.7885	1.70259	1.34049	1.98325	1.64691	1.87297	1.56704	1.73852
	PQ	2.19746	2.03389	2.02911	1.79346	1.82466	1.71269	1.92862	1.77157		1.63588		2.34294	1.56173	1.70855	2.24281	2.09535	2.16098	2.005	1.80964
Figure 4E
		Control											dVGLUT RNAi
	VEH	1.67809	2.03767	1.5676	1.68907	1.55366	1.58021			1.39233	1.79417	1.49848	1.52776	1.70841	1.73951	1.10754	1.85923	1.62224	1.61642	1.23489	1.63291
	PQ	1.7565	1.76381	1.88085	1.48196	1.58715	1.47595	1.88738	1.55979		1.748	1.36445	2.08662	1.46567	1.5733	1.9982	1.89245	1.93497	1.75209	1.59249
Figure 4F
		Control											dVGLUT RNAi
	VEH	1.54824	1.65654	1.40443	1.80706	1.41633	1.22143			1.14693	1.28489	1.08862	1.51092	1.4085	1.10376	0.937875	1.64815	1.5593	1.37625	1.17795	1.1193
	PQ	1.27958	1.38804	1.00054	1.34401	1.33097	1.53407	1.17203	1.2955		1.53687	1.3386	1.4344	1.30127	1.18776	1.11896	1.57066	1.3558	1.57881	1.39576

## Sheet: Figure 5
Figure 5B
		Male Control									Male dVGLUT RNAi									Female LexA									Female VGLUT
	Pre	0	0	0	0	0		0			0	0	0	0	0	0		0		0	0	0	0	0	0	0		0	0	0	0	0	0	0	0		0
	0s	0.0675269	0.012542	0.0308828	-0.0136275	-0.0124295		-0.181062			0.0391483	-0.0028439	0.074223	0.0708686	0.0116677	0.0543418		-0.01815		-0.0172301	0.0294783	0.0253649	0.0324863	-0.0002445	0.0259929	0.0158992		-0.06639	0.00262154	0.00218475	0.0199445	0.0091907	0.0665608	0.026125	0.0781047		-0.02655
	30s	0.0729943	0.00175837	0.0314399	-0.0173401	-0.0242708		-0.123333			0.0287548	0.00224556	0.0833872	0.0728437	0.00668254	0.0343905		0.049506		-0.0235732	0.0271161	-0.0179815	0.0320008	-0.0137693	0.0323126	-0.0090786		0.008366	-0.0160441	0.0140198	0.0232076	0.0131832	0.0566064	0.0340574	0.0484912		0.036389
	60s	0.0824399	-0.002809	0.0171085	-0.0365629	-0.0083113		-0.115095			0.00603267	-0.0083234	0.0492664	0.00539107	0.00098055	0.0176845		0.044419		-0.0273989	0.010243	-0.0700006	0.00332106	-0.0085043	0.025655	-0.0100339		0.002981	-0.0141841	-0.0129391	0.0273246	0.0104874	0.0468248	0.0176811	0.0527914		0.046545
	90s	0.0764931	-0.0196922	0.0211456	-0.0793194	-0.0198851		-0.114022			-0.0015793	-8.068e-05	0.0125968		-0.0133816	0.00948634		0.08424		-0.0173723	0.00089328	-0.0818708	-0.0083219	-0.0088099	0.00597414	-0.0067805		-0.00815	-0.0183142	-0.0151705	0.0328444	0.00221805	0.035517	0.0220698	0.0466737
	120s	0.0854593	-0.0107618	0.0178114	-0.0819147	-0.0155316		-0.067934			-0.0173297	0.00545926	0.0213255		-0.0333056	0.0102353		0.08145		-0.021255	-0.0045954	-0.105259	-0.004161	-0.009002	0.00948337	-0.0173889		-0.02355	-0.0173476	-0.0210822	-0.0040072	0.00017062	0.0317013	0.00949663	0.041051
	150s	0.0834192	-0.0088064	0.0335485	-0.0636508	0.00601153		-0.112536			-0.0103011	0.00028238	0.0178737		-0.0423695	-0.0109842		0.092467		-0.0180265	-0.0229871	-0.103124	-0.0110882	-0.0163713	0.0080551	-0.0364145		0.016372	-0.0197421	-0.029938	0.00814858	0.00151282	0.0174273	0.0176218	0.0376153
	180s	0.0997501	-0.0190356	0.0350228		0.00317691		-0.102079			-0.0195991	-0.0011362	0.0099455		-0.0447673	-0.0239755		0.097672		-0.0337846	-0.0286744	-0.121355	-0.0174221	-0.0152187	0.0182987	-0.0358734		0.01252	-0.0158684	-0.0279052	-0.0054893	-0.0024114	0.00299015	0.00774705	0.0307956
	210s	0.100046	-0.0204583	0.0316285		-0.00522		-0.139658			-0.0149678	-0.0007664	0.0150431		-0.0407462	-0.0396329		0.012133		-0.0290913	-0.0398305	-0.112893	-0.0124212	-0.0172444	0.00152809	-0.0466087		-0.00153	-0.0201156	-0.0420885	-0.0018115	-0.0040721	0.00337891	-0.0019942	0.0373271
	240s	0.109328	-0.0222751	0.0266485		0.0142801		-0.109545			-0.0050509	0.00753674	0.0208196		-0.0482939	-0.0124221		0.061281		-0.0336353	-0.0362077	-0.131101	-0.0136695	-0.030778	0.0113186	-0.0459541		0.010738	-0.0085749	-0.0331684	-0.0084352	-0.0099642	-0.014346	-0.0010305	0.0382359
	270s	0.10535	-0.017197	0.0335142		0.0110604		-0.107328			-0.0139932	0.00337506	0.0336725		-0.0547705	-0.0071098		6.52e-05		-0.0279251	-0.0418354	-0.135969	-0.0115351	-0.0171134	0.0167245	-0.043342		0.002356	-0.0147846	-0.0369245	-0.0336312	-0.0176307	-0.0185552	0.00249833	0.0532347
	300s	0.104299	-0.0253103	0.0276085		0.00187192		-0.1368			-0.0047308	0.00861918	0.0349662		-0.0533203	-0.0188928		0.095078		-0.0393028	-0.0570411	-0.141858	-0.009339	-0.0341046	0.0155804	-0.0509309		-0.01596	-0.0218071	-0.0474569	-0.0209021	-0.0113178	-0.016333	-0.0095485	0.0520673
	330s	0.105024	-0.0298995	0.038357		-0.0022463		-0.144871			-0.0052146	-6.051e-05	0.0282739		-0.0377634	-0.0278898		0.080444		-0.0411233	-0.0639491	-0.141114	-0.0039991	-0.0375971	0.0228138	-0.048546		-0.01324	-0.0125219	-0.052539	-0.0174011	-0.0085765	-0.0250251	-0.0044703	0.0474495
	360s		-0.0393407	0.0325113		-0.0120231					-0.0009319	0.00289099	0.0349277		-0.0493074	-0.0195818				-0.0409028	-0.0734477	-0.152201	-0.0082217	-0.0318606	0.0179685	-0.0485661			-0.0190318	-0.0461542	-0.0262694	-0.0157994	-0.0239404	-0.006598	0.0467623
	390s		-0.0481763	0.0417684		-0.0031662					-0.0115389	-0.0013312	0.00089657		-0.0451628	-0.0337015				-0.0410877	-0.0844648	-0.158022	-0.0175145	-0.0251899	0.0162408	-0.0493744			-0.0193686	-0.0428304	-0.0294532	-0.0122846	-0.0267433	-0.011046	0.0549637
	420s		-0.0604849	0.0406713		-0.0194038					-0.0005193	0.00217833	0.00819719		-0.0563031	-0.0378755				-0.0458379	-0.0749464	-0.154007	-0.0171986	-0.0318606	0.0150428	-0.0500625			-0.0201888	-0.0437358	-0.0315208	-0.0098163	-0.0350514	-0.0065164	0.052385
	450s		-0.0594707	0.0449142		-0.0017329					-0.0087431	0.00800737	0.0144796		-0.0549682	-0.0351594				-0.0454539	-0.0749663	-0.143165	-0.0159811	-0.0293984	0.0154268	-0.0436026			-0.014294	-0.039156	-0.0272636	-0.016152	-0.0316053	-0.0059233	0.0583772
	480s		-0.0748218	0.0428827		-0.0121193					-0.0091557	0.0100445	0.0268842		-0.0562784	-0.0557497				-0.0443375	-0.0909957	-0.152383	-0.0117431	-0.0364533	0.0221304	-0.0374366			-0.0134226	-0.0505003	-0.0267939	-0.0145709	-0.0306166	0.00074134	0.0524811
	510s		-0.0427115	0.0406285		-0.0193075					-0.0014299	0.0067434	0.0269995		-0.0610081	-0.0618909				-0.0447143	-0.0886533	-0.148486	-0.0124906	-0.043028	0.00407746	-0.0438765			-0.013386	-0.0531174	-0.0199628	-0.0059262	-0.0360065	-0.0079398	0.0519787
	540s		-0.0762445	0.0323828		-0.0335876					0.00743412	-0.0073956	0.0214344		-0.0504033	-0.0813029				-0.0485614	-0.0896856	-0.163242	-0.0109572	-0.0636427	-0.0024188	-0.0501961			-0.0024238	-0.056558	-0.0236162	-0.0080305	-0.0370145	-0.0085996	0.061303
	570s		-0.0926608	0.0330085		-0.024228					0.00710688	-0.0080275	0.0289912		-0.0568469	-0.0782573				-0.0596476	-0.0895168	-0.179747	-0.0124829	-0.0623068	-0.0007679	-0.0495147			-0.0138839	-0.0728502	-0.0319661	-0.0149008	-0.0329108	0.00174957	0.0550745
	600s		-0.0926608	0.0368827		-0.0060222					0.0136375	-0.0058694	0.00747354		-0.0567892	-0.086795				-0.0565756	-0.0892985	-0.19072	-0.0158424	-0.051934	-0.0039162	-0.0527346			-0.0202254	-0.0628377	-0.0321735	-0.0109424	-0.028596	-0.0018015	0.0525624
Figure 5C
		Male									Female
	Control	0.0675269	0.012542	0.0314399	-0.0136275	-0.0083113			-0.067934		-0.01723	0.0294783	0.0253649	0.0324863	-0.0002445	0.0323126	0.0158992		0.016372
	dVGLUT RNAi	0.0391483	0.00224556	0.0833872	0.0728437	0.0116677	0.0543418		0.097672		0.002622	0.00218475	0.0328444	0.0131832	0.0665608	0.0340574	0.0781047		0.046545
Figure 5D
		MitoTimer	ATPSnFr
	SOG	1.2191	0.00551079
	SOG	1.31578	0.043939
	SOG	1.22424	0.0168667
	SOG	1.33069	0.0327939
	EB	1.67669	0.0568099
	EB	1.56099	0.105003
	EB	1.596	0.0767681
	EB	1.76944	0.0713852
	FSB	1.88783	0.107841
	FSB	1.69392	0.130064
	FSB	1.76572	0.101338
	FSB	1.91754	0.0853219

## Sheet: Figure 6
Figure 6C
		0s										180s
	Control	1.50872	1.85151	1.49209	1.80843	1.5124	1.64984	1.91557				1.42915	1.78645	1.49659	1.7168	1.4429	1.85637	1.9333
	dVGLUT RNAi	1.80076	1.74152	1.73078	1.78919	1.385	1.81839					2.64003	2.54662	1.82144	2.14426	1.39518	2.58315
Figure 6D
		0s										180s
	Control	1.7102	1.94393	2.10444	2.07936	1.23369	1.21412	2.01848				1.68558	1.8965	2.15272	2.05484	1.39283	1.43903	2.00005
	dVGLUT RNAi	1.97143	1.70897	1.7429	1.59138	1.42519	2.14582					3.59425	3.78405	1.98941	3.35406	1.42693	3.34346
Figure 6E
		0s										180s
	Control	1.97248	1.94867	2.09681	2.11642	1.49587	1.47504	2.12978				1.85419	1.92496	2.20028	2.09314	1.64957	1.58971	2.07833
	dVGLUT RNAi	2.02313	1.81415	1.88975	1.86385	1.51701	2.34082					3.33569	3.173	2.00495	3.39143	1.54456	3.2527
Figure 6F
		0s										180s
	Control	1.69739	1.79715		1.13311	1.0826						1.49449	1.82428		1.15639	1.06224
	dVGLUT RNAi	1.41867	1.7299	1.64226	1.63717	0.940218	1.29495					1.39592	1.79551	1.80228	1.81112	1.00018	1.24752
Figure 6G
		0s								180s
	Control	1.68599	1.79607		1.40662	1.57033	1.61709			1.81888	1.73615		1.3649	1.63874	1.68835
	dVGLUT RNAi	1.87231	1.94694	1.70003	2.07041	0.917732	1.39568			1.91169	1.86473	1.82609	2.05659	1.07673	1.44599
Figure 6H
		0s								180s
	Control	1.90939	1.81265		1.46124	2.07726	1.79673			2.06021	1.7517		1.38938	1.98173	1.89697
	dVGLUT RNAi	2.15539	2.18478	1.97019	2.27384	1.03972	1.83707			1.95161	2.04091	1.99999	2.23915	1.19609	1.76757

## Sheet: Supp Figure 1
Figure S1B
		VEH								TEMPOL
	SOG	1.29349	1.14693	1.46248	1.28489	1.53166	1.08862	1.0645	0.806813			1.20451	1.24456	1.40398	0.805423	0.993682	1.14155
	EB	1.85968	1.8535	1.39233	1.79417	1.8019	1.49848	1.57938	1.54609			1.38809	1.61352	1.40712	1.5098	1.33824
	FSB	2.01172	2.0694	1.44025	2.13648	2.02119	1.71592	1.80548	1.79673			1.67547	1.62486	1.57742	1.76551	1.46048

## Sheet: Supp Figure 2
Figure S2D
		Control										dVGLUT RNAi
	VEH		1.81706	2.1357	1.65901	1.77527			1.68797	1.60049	1.69268	1.8757	1.92605	1.97902	2.19175	1.74501	1.88491	1.76933	1.96854
	PQ	2.11694	1.75329	1.85317	1.75857	1.83457	1.73799	1.69496	1.87811		2.38704	1.77777	1.65964	1.69381	1.96997	2.00884	1.89952	1.72274
Figure S2E
		Control										dVGLUT RNAi
	VEH		1.70528	1.87014	1.44933	1.53544			1.42747	1.55807	1.43743	1.69329	1.87175	1.94539	1.93402	1.56417	1.85036	1.59237	1.70418
	PQ	1.79279	1.61321	1.53944	1.7121	1.76049	1.52509	1.48917	1.72121		2.07244	1.83154	1.50431	1.4715	1.93101	1.89355	1.85525	1.82832
Figure S2F
		Control										dVGLUT RNAi
	VEH		1.37846	1.08848	1.3479	1.43847			1.31582	1.31896	1.02806	1.49826	1.21311	1.64541	1.34028	1.43789	1.1914	1.167	1.15218
	PQ	1.48506	1.15177	1.326	1.42855	1.52993	1.41541	1.15194	1.1245		1.5421	1.40275	1.35906	1.32297	1.28138	1.48461	1.44023	1.26787

## Sheet: Supp Figure 3
Figure S3B		0mM ATP	100uM ATP	500uM ATP	1mM ATP
		0.0357373	0.130434	0.196513	0.331048
		0.0317897	0.137785	0.145712	0.261595
		0.0332005	0.21629	0.337818	0.471305
		0.0224752
Figure S3E
		Male LexA									Male VGLUT									Female LexA									Female VGLUT
	Pre	0	0	0	0	0		0			0	0	0	0	0		0			0	0	0	0	0	0	0		0	0	0	0	0	0	0	0		-0.00383
	0s	0.0602741	0.0233196	0.0487542	0.01324	0.0485316		-0.037361			0.159168	0.0311256	0.0727361	0.0572929	0.0463662		0.031016			0.120738	0.0445753	0.0418948	0.0141579	0.0316733	0.198728	0.0149175		0.009053	0.0470687	0.048684	-0.0155883	0.0180785	0.0876521	0.0506579	0.0911059		0.033219
	30s	-0.0298903	0.0492754	0.0833543	0.0426141	0.0268863		-0.0234454			0.161879	0.0662679	0.193211	0.0426883	0.0311945		0.023486			0.10101	0.0292448	0.100121	-0.0091242	-0.0154551	0.234583	-0.0036447		0.033113	0.0258153	0.0650865	-0.0078075	-0.0044171	-0.0407544	0.0260083	0.123597		0
	60s	-0.0573891	0.032758	0.0343338	-0.0174374	0.0180756		-0.0435252			0.0585093	0.0638951	0.14586	0.0317062	-0.0689341		0.04663			0.0659003	0.00768133	-0.0243696	-0.0353338	-0.107088	0.267695	-0.0042772		0.004073	-0.0127338	-0.0006649	-0.009157	-0.0061942	-0.0813268	-0.0754946	0.160001		0.028732
	90s	-0.0671829	-0.0021717	0.0395894	-0.0483066	0.040232		-0.0406132			0.0466277	0.040148	0.139163		-0.157981		0.056095			0.0493474	-0.0004399	-0.0993558	-0.0755062	-0.169141	0.192102	0.0166419		0.03611	-0.0020616	-0.0277194	0.0711513	-0.0306036	-0.103731	-0.0429261	0.0971166		0.01734
	120s	-0.0594162	-0.0197488	0.0422171	-0.0944466	0.0198767		-0.0399568			-0.009695	0.0462032	0.130939		-0.155673		0.038732			0.0680735	-0.0016307	-0.14863	-0.0788892	-0.177739	-0.107594	-0.0184266		-0.00646	0.00614335	-0.0326069	0.0203006	-0.0260327	-0.0700009	-0.0344385	0.102961		0.019392
	150s	-0.100269	-0.0413769	0.0503956	-0.0784083	-0.0031803		-0.0432507			-0.0593081	0.0568926	0.130939		-0.218631		0.02788			0.0999201	-0.0201689	-0.194301	-0.0912987	-0.185979	0.0402793	-0.0245111		0.06197	-0.0050091	-0.0720465	0.0357015	-0.0225298	-0.080679	-0.0390105	0.0963141
	180s	-0.0783662	-0.0508833	0.0337363		-0.013865		-0.018236			-0.0880835	0.0652649	0.112012		-0.249476		0.040049			0.123561	-0.0211666	-0.242124	-0.0901439	-0.186892	0.0151669	-0.0440145		0.038631	0.00830429	-0.0760074	0.0613463	-0.0601564	-0.0896684	-0.0519555	0.100803
	210s	-0.097711	-0.0843043	0.0555576		-0.0313403		-0.0290248			-0.116784	0.0403756	0.0761874		-0.247077		0.069838			0.112221	-0.0109856	-0.201841	-0.0931691	-0.210736	0.0135727	-0.0685784		0.058412	-0.0148202	-0.100728	0.0472414	-0.0444444	-0.115013	-0.110895	0.12561
	240s	-0.0696959	-0.0745056	0.0287183		-0.0399724		-0.0359349			-0.109126	0.0355277	0.0952581		-0.245387		0.060147			0.127434	-0.0244172	-0.220469	-0.0982516	-0.207195	0.167736	-0.0614848		0.030723	-0.0179581	-0.0883499	0.0568107	-0.0644709	-0.119446	-0.111677	0.116821
	270s	-0.0799453	-0.0751112	0.013146		-0.0210449		-0.0284937			-0.139374	0.0263846	0.0603429		-0.244291		0.052146			0.129702	-0.0312403	-0.235606	-0.0846223	-0.207844	0.172087	-0.0551217		0.036756	-0.0031131	-0.0981603	0.0196366	-0.0632321	-0.126281	-0.13701	0.144846
	300s	-0.0722317	-0.0556547	0.0172857		-0.0603359		-0.028989			-0.150961	0.0273179	0.0808833		-0.249666		0.047869			0.12675	-0.0320234	-0.295331	-0.092551	-0.208083	0.18212	-0.0726071		0.039894	-0.0228513	-0.118715	0.00636168	-0.0624375	-0.122744	-0.129603	0.116746
	330s	-0.0974073	-0.0815271	0.01802		-0.0554357		-0.0151986			-0.14219	-0.0007105	0.0532153		-0.236754		0.03579			0.121368	-0.0411423	-0.28563	-0.0809628	-0.211321	0.193799	-0.0731794		0.047511	-0.0212865	-0.121735	0.0349946	-0.0546286	-0.0923616	-0.147093	0.15047
	360s		-0.0744273	0.00598988		-0.0410109					-0.177046	-0.019749	0.080553		-0.248423					0.116872	-0.0409707	-0.313428	-0.0655119	-0.197141	0.178727	-0.0864477			-0.0248963	-0.132599	0.0214787	-0.0491862	-0.110115	-0.152695	0.129933
	390s		-0.0853589	0.0306333		-0.054811					-0.18408	-0.0190942	0.0674849		-0.248699					0.0978755	-0.0450903	-0.331606	-0.106197	-0.201733	0.163845	-0.0866209			-0.0428627	-0.139503	0.00378595	-0.0667863	-0.102334	-0.155157	0.136473
	420s		-0.117423	0.0102015		-0.0192439					-0.181114	-0.0408399	0.06389		-0.254938					0.0877068	-0.0350166	-0.337129	-0.0982516	-0.224737	0.199883	-0.0890005			-0.0176518	-0.153196	0.00451958	-0.0693238	-0.114693	-0.159725	0.124921
	450s		-0.105624	0.0407988		-0.0095408					-0.186596	-0.0424094	0.0921802		-0.256438					0.0486094	-0.0272816	-0.351907	-0.101195	-0.223645	0.164328	-0.106162			-0.0236213	-0.155693	-0.0083591	-0.0633859	-0.112262	-0.161019	0.11256
	480s		-0.136273	0.0190351		-0.0412543					-0.196371	-0.0379191	0.0657712		-0.260681					0.0523804	-0.0404879	-0.376276	-0.112597	-0.219316	0.180482	-0.100469			-0.0463401	-0.170334	-0.0133285	-0.0676492	-0.12123	-0.160564	0.11371
	510s		-0.129095	0.031526		-0.0541133					-0.174764	-0.0548263	0.100734		-0.25945					0.0695155	-0.0521601	-0.396661	-0.0659917	-0.220521	0.131639	-0.120967			-0.0445683	-0.167307	-0.0098263	-0.0643855	-0.103105	-0.178887	0.108555
	540s		-0.140084	0.00528434		-0.0722538					-0.194264	-0.059493	0.00651011		-0.264679					0.058724	-0.049285	-0.380333	-0.0961617	-0.239267	0.159457	-0.109859			-0.0533114	-0.197127	-0.0361727	-0.0757401	-0.140002	-0.187889	0.119259
	570s		-0.175745	0.0172785		-0.0348613					-0.18374	-0.0739576	0.00628512		-0.263405					0.0376351	-0.0640254	-0.377824	-0.0926811	-0.237294	0.147033	-0.10001			-0.0642734	-0.176728	-0.0327616	-0.0741253	-0.132235	-0.180547	0.0790922
	600s		-0.156069	0.0171345		-0.0593136					-0.191189	-0.0767113	0.00310666		-0.280726					0.0279403	-0.0589295	-0.416938	-0.0970155	-0.230538	0.161286	-0.097954			-0.0560022	-0.187288	-0.0541011	-0.0779615	-0.126638	-0.205151	0.071401
Figure S3F
		Male									Female
	Control	0.060274	0.0492754	0.0833543	0.0426141	0.0485316			-0.0151986		0.120738	0.0445753	0.0418948	0.0141579	0.0316733	0.267695	0.0166419		0.033113
	dVGLUT RNAi	0.161879	0.0662679	0.193211	0.0572929	0.0463662			0.069838		0.047069	0.0650865	0.0711513	0.0180785	0.0876521	0.0506579	0.160001		0.028732
Figure S3G
		Male LexA									Male VGLUT									Female LexA									Female VGLUT
	Pre	0	0	0	0		0				0	0	0	0	0		0			0	0	0	0	0	0	0		0	0	0	0	0	0	0		0.00201
	0s	0.0710558	0.0617176	0.0746211	0.104095		-0.0444536				0.0801183	0.0970679	0.101869	0.13614	0.0867108		-0.01402			0.166953	0.0357155	0.0827607	0.0360057	0.0912752	0.191248	0.0322586		-0.03819	0.100336	0.0245564	0.0741191	0.032165	0.0246931	0.0572041		-0.00046
	30s	-0.0212048	0.0816742	0.107407	0.171227		-0.0520754				0.0686233	0.103856	0.138828	0.152062	0.11135		0.009204			0.141551	0.0309921	0.084556	0.0390753	0.0928688	0.220186	0.0250604		-0.03834	0.0553343	0.0644002	0.0739219	0.0283774	0.00026014	0.0907833		0
	60s	-0.0281531	0.0263096	0.0793846	0.157211		-0.0692825				0.064535	0.113941	0.0714586	0.206083	0.0698034		0.025054			0.0997613	0.00859312	0.0167118	0.00146806	0.0167691	0.255167	0.0350313		-0.03265	0.0603672	-0.0117583	0.0788019	0.0122354	-0.01044	0.0917026		-0.00822
	90s	-0.0637554	-0.0057781	0.0557207	0.168429		-0.0412529				0.0332684	0.104101	0.0318755		-0.0138955		0.004687			0.0705887	0.0196902	-0.0187518	-0.0179028	-0.056811	0.230544	0.0114194		-0.02144	0.0420607	-0.0081554	0.141978	0.00595905	-0.0202433	0.0683148		-0.00546
	120s	-0.0865017	-0.0542031	0.0474817	0.146064		-0.0534147				-0.0064828	0.103587	0.00512472		-0.053385		0.007329			0.0561416	0.00240152	-0.0563937	-0.0158627	-0.0713763	0.0655549	0.0278153		-0.04342	0.0626072	-0.0275123	0.107104	0.00496753	-0.0205377	0.0795243		-0.00518
	150s	-0.105242	-0.0830175	0.0121195	0.142166		-0.0510142				-0.0126575	0.0684368	-0.0138043		-0.0982386		-0.02385			0.0584964	0.00487133	-0.102957	-0.0298475	-0.0956469	0.128622	0.00775807		-0.01425	0.0431392	-0.0445192	0.107383	-0.0340291	-0.035181	0.0919794
	180s	-0.084569	-0.100217	0.0107585	0.126346		-0.0557189				-0.0515695	0.0832931	-0.0582064		-0.119082		0.024709			0.0602943	-0.0111654	-0.145214	-0.0333842	-0.0987337	0.161884	-0.0100686		-0.01012	0.0140202	-0.0510125	0.100269	-0.0185018	-0.0364201	0.0865525
	210s	-0.0853123	-0.0994544	-0.0033863	0.117812		-0.050055				-0.0538331	0.0814293	-0.061921		-0.125882		-0.00856			0.0513842	-0.017209	-0.143096	-0.0408103	-0.137842	0.147494	-0.0269089		-0.01797	0.0422174	-0.0655711	0.0785143	-0.0139309	-0.0881203	0.0922067
	240s	-0.094295	-0.138857	-0.0191353	0.120979		-0.0551684				-0.0510228	0.0705153	-0.0811741		-0.126433		-0.02242			0.0713047	-0.0157066	-0.151445	-0.0537846	-0.129443	0.201689	-0.0272466		-0.02425	0.0362074	-0.0713274	0.0753678	-0.0226761	-0.103284	0.0727927
	270s	-0.0960399	-0.138159	-0.028873	0.113852		-0.0416955				-0.0750137	0.0676162	-0.0837524		-0.134507		0.000754			0.0721241	-0.011632	-0.164991	-0.0469209	-0.140369	0.184337	-0.0296015		-0.02826	0.0194956	-0.0775504	0.0652876	-0.0258787	-0.0923853	0.0727334
	300s	-0.0931996	-0.138746	-0.0288163	0.108679		-0.0614622				-0.0771695	0.0530054	-0.0916562		-0.125727		-0.02417			0.054829	-0.016583	-0.256691	-0.0395043	-0.140915	0.176599	-0.0141476		-0.02663	0.0166473	-0.0927313	0.0538436	-0.0376977	-0.098485	0.0884307
	330s	-0.0926988	-0.1427	-0.0298128	0.0873161		-0.0673019				-0.076669	0.0550685	-0.103293		-0.100505		-0.04766			0.058043	-0.0134189	-0.271506	-0.0380744	-0.149536	0.171307	-0.0130901		-0.02582	0.0216894	-0.0942462	0.0545665	-0.0258292	-0.0971501	0.103179
	360s		-0.170793	-0.0448326	0.0832864						-0.0723189	0.0333709	-0.126151		-0.116815					0.044471	-0.0169358	-0.285855	-0.0297331	-0.143499	0.184495	-0.0381949			0.0100013	-0.128063	0.0654847	-0.04211	-0.091954	0.0919794
	390s		-0.176142	-0.0274958	0.102643						-0.0815965	0.0356335	-0.118895		-0.121255					0.0246221	-0.0320734	-0.305617	-0.0490753	-0.159694	0.166391	-0.032703			-0.0040005	-0.123544	0.0541393	-0.0333251	-0.117777	0.082302
	420s		-0.18483	-0.0379627	0.109523						-0.0878021	0.0301036	-0.235504		-0.130493					0.0224901	-0.0341335	-0.315037	-0.0512393	-0.177403	0.155457	-0.039448			0.010582	-0.143793	0.0615578	-0.0378464	-0.0981359	0.0767071
	450s		-0.176858	-0.0166887	0.109831						-0.0952396	0.00951811	-0.251129		-0.139607					0.00887828	-0.0420095	-0.311179	-0.0441087	-0.16497	0.131168	-0.0640729			-0.0004885	-0.144079	0.0607198	-0.0356849	-0.109658	0.0754221
	480s		-0.199437	-0.0355323	0.11043						-0.100783	0.0107836	-0.266723		-0.139335					0.0246937	-0.0389706	-0.345221	-0.0510105	-0.179205	0.13227	-0.0719465			-0.0085264	-0.170421	0.0470494	-0.0606713	-0.112375	0.0725653
	510s		-0.304517	-0.044063	0.0898941						-0.0886182	0.00510036	-0.266481		-0.163695					0.0141766	-0.0429997	-0.352513	-0.0448904	-0.173778	0.143338	-0.0604116			-0.011808	-0.145562	0.050311	-0.0569332	-0.122966	0.0640742
	540s		-0.356614	-0.0253652	0.0844302						-0.0687773	0.00868978	-0.26696		-0.163392					0.00241846	-0.0329839	-0.34931	-0.0452145	-0.196613	0.147828	-0.0690761			-0.0211364	-0.15985	0.0437715	-0.0420009	-0.119468	0.0456289
	570s		-0.367713	-0.039429	0.10047						-0.0977033	-0.005898	-0.292743		-0.176736					-0.0182578	-0.0446273	-0.344265	-0.0503146	-0.192823	0.125993	-0.0854809			-0.0352396	-0.153873	0.0290003	-0.0480591	-0.131729	0.0549306
	600s		-0.381164	-0.0257378	0.078632						-0.0875403	0.00431805	-0.289385		-0.166334					-0.0237391	-0.0482694	-0.341002	-0.0451478	-0.188171	0.134899	-0.0747458			-0.037756	-0.164263	0.0341349	-0.0443508	-0.137897	0.0498102
Figure S3H
		Male									Female
	Control	0.071056	0.0816742	0.107407	0.171227				-0.0412529		0.166953	0.0357155	0.084556	0.0390753	0.0928688	0.255167	0.0350313		-0.01012
	dVGLUT RNAi	0.0801183	0.113941	0.138828	0.206083	0.11135			0.025054		0.100336	0.0644002	0.141978	0.032165	0.0246931	0.0917026			-0.00518
